# Supplementary material for: Easier comparison of bets in evaluation does not reduce classical preference reversals: Evidence against a context-dependent explanation
Source: PLoS One. 2024 Jan 3;19(1):e0292011. doi: 10.1371/journal.pone.0292011 (PMC10763930; doi:10.1371/journal.pone.0292011)
Supplement: S2 File — (DO) [file pone.0292011.s004.do]

*** NOTE ***
/* this file works from data that has been entered from a number of individual ztree output files, with some additional variables calculated by hand, and other unused ones dropped out. It should be relatively self-explanatory and stand-alone with that data. Further details on the calculation of variables available upon request.*/


*****************************************************
*
*     Do paper analysis
*
*****************************************************

cd "C:\Users\espiegel\Dropbox\Eli & RLP\Reversals_new version" // change to current directory of data
clear
use S1_Nil_Data

*"participants performed somewhat better on the distractor task in T2, completing an average 11.8 sums, as opposed to 10.7 pooled across T1 and T3; Kolmogorov-Smirnov p > 0.1."

preserve
keep if Treat < 4 // drop random treatment
collapse Sums Treat T2, by(PID) // average by individual -- no variation
tab T2, sum(Sums)
ksmirnov Sums, by(T2)
restore

* "Non-standard reversals are infrequent in our results, accounting for about 6% of overall bet pairs. Although, as in Alós-Ferrer et al. (2016), this number was somewhat higher when Choice was performed last (0.087 versus 0.056) the difference was not significant, and we will make little of the connection."


* Fewer counter reversals 
sum counter scounter
signrank strict = scounter
signrank reversal = counter

*ge choicelast = order == 0
ttest scounterr, by(choicel)
tab scounterr
ranksum scounterr, by(choicel)
prtest scounterr, by(choicel)

* Table 3
tab Treat ChooseP, row
tab Treat ValueS, row
tabstat strict revers scounter counter, by(Treat)
* Disaggregate
bys Pair: tabstat strict revers scounter counter, by(Treat)
tab Treat Pair, sum(strict)


* Table 4
preserve
collapse NumR Treat, by(PID)
tab NumR Treat, col
restore

* EH1: "By decay of memory, the PR rate increases if subjects complete Choice and Evaluation at longer intervals (provided that they do not consider the prior tasks in the meanwhile)."

* "At the individual level, a Fisher's exact test of the association between the number of strict reversals and treatments fails to detect a significant relationship either between T1 and T2 (p > 0.7), or T1 and T4 (p > 0.1)."
preserve
drop if Treat == 3
collapse NumR Treat , by(PID)
tab NumR Treat if Treat != 4, exact
tab NumR Treat if Treat != 2, exact
restore

* Table 5

   * EH1 T1 vs T2
xtlogit strict Treat crtS  Sums sex age Montpellier i.Pair if  Treat == 1 | Treat == 2, re vce(robust)
outreg2 using Table5, replace
   * EH1 T1 vs T4
xtlogit strict Treat crtS  Sums sex age Montpellier i.Pair if  Treat == 1 | Treat == 4, re vce(robust)
outreg2 using Table5, append
   * EH1 effect of variance
sum PairSD
xtlogit strict crtS PairSD  Sums sex age Montpellier i.Pair , re vce(robust)
outreg2 using Table5, append

* EH2: Subjects who see previous results while completing each task will have fewer reversals than those who complete the tasks in isolation.
	* EH2 T1 v T3
xtlogit strict Treat crtS  Sums sex age Montpellier i.Pair if Treat == 1 | Treat == 3, re vce(robust)
outreg2 using Table5, append


* "A Fisher's exact test of equality of distribution of PRs across the T1 and T3 conditions confirms that there is a significant relationship between the variables (p < 0.05)"

preserve
keep if Treat == 1 | Treat == 3
collapse NumR Treat, by(PID)
tab Treat NumR, exact
restore

* EH3: History of tasks at the time of evaluation will affect the value attributed to each bet. 

* Table 6 
tabstat evalS evalP chooseP, by(specifico)

* "there is no relationship between the order of the tasks and the specific pair (Pearson Chi-square (10) = 10.257, p > 0.41)"
tab specifico Pair, ch

* Show the link between histories and specific orders 
tabstat PHis SHis, by(specifico)
tab specifico 


*Figure 1
gr bar evalP, over(PHist)
gr bar evalS, over(SHist)

* Table 7
   char PHist[omit]0
   char SHist[omit]0
   
   xi: xtreg evalP i.PHist  crtS Sums sex age i.Pair Montpel, rob 
   outreg2 using Table7, replace
   test _IPHistory_1 == _IPHistory_2
   xi: xtreg evalS i.SHist crtS  Sums sex age i.Pair Montpel, rob
   outreg2 using Table7, append
   xi: xtlogit strict i.SHist crtS Sums sex age i.Pair Montpel, vce(robust)
   outreg2 using Table7, append
   xi: xtlogit strict  i.PHist crtS Sums sex age i.Pair Montpel, vce(robust) 
   outreg2 using Table7, append 
    xi: xtlogit scounter i.SHist crtS Sums sex age i.Pair Montpel, vce(robust)
   outreg2 using Table7, append
   xi: xtlogit scounter  i.PHist crtS Sums sex age i.Pair Montpel, vce(robust) 
   outreg2 using Table7, append 
   xi: xtlogit strict i.PHist i.SHist crtS Sums sex age i.Pair  Montpel, vce(robust)
   outreg2 using Table7, append


   
* "for each subject we first calculate the average evaluation of bets performed before Choice, and the average evaluation after Choice, and test equality of these averages in a matched-pairs design at the individual level. We find differences neither for the $-bet (Wilcoxon signed-rank test p > 0.6) nor for the P-bet (p > 0.1)."

/*Recall
Summary statistics: Mean
Group variable: specificorder 

specificorder |     evalS     evalP   chooseP
--------------+------------------------------
        $-P-C |  11.13529  11.94379  .7320261
        P-$-C |  11.36635   14.3265  .7591241
        C-$-P |  11.36074   13.7994  .7315436
        C-P-$ |  10.51851  13.11638  .8085106
        $-C-P |  11.25315  11.48168  .8111888
        P-C-$ |  15.97823  13.05891  .7346939
--------------+------------------------------
        Total |  11.94799   12.9393   .762069
---------------------------------------------
*/
preserve
keep if Treat < 4

ge PbeforeC = 0
replace Pbefore = 1 if specifico == 0 | specifico == 1 | specifico == 21
collapse evalP evalS, by(PID Pbefore)
reshape wide evalP evalS, i(PID) j(Pbefore)
signrank evalP0 = evalP1
restore

preserve
keep if Treat < 4

ge SbeforeC  = 0
replace Sbefore = 1 if specifico == 0 | specifico == 1 | specifico == 20
collapse evalP evalS, by(PID Sbefore)
reshape wide evalP evalS, i(PID) j(Sbefore)
signrank evalP0 = evalP1
restore

* "there was a significant relationship between the CRT score and the Sums of the distractor task. The Spearman rank correlation coefficient between the number of Sums completed and number of correct questions on the CRT was 0.437, which was highly significant (p < 0.001). "

spearman crtS Sums
   
* Table 8

xtlogit strict crtS Sums sex age Montpellier i.Pair i.Treat, re vce(robust)
outreg2 using Table8, replace
xtlogit reversal crtS Sums sex age Montpellier i.Pair i.Treatment, re vce(robust)
outreg2 using Table8, append
reg NumR crtS Sums sex age Montpellier i.Pair, vce(robust)   
outreg2 using Table8, append


* Table 9 
tab NumR // then some easy manipulation


* Table 10
*ge RateS = ValueS > 0
tabstat P pP evalP S pS evalS chooseP RateS strict, by(Pair)

* "The time effect of T4 was a reduction in reversal probability of 0.0488, (p > 0.4), suggesting that learning is not very relevant. Coefficients on the βj confirm that while Pair 2 had a similar reversal propensity to Pair 1 (coeff. = -0.0241, p > 0.1); Pair 3 appears to have been "easier", in the sense of a lower probability of reversals (coeff. = -0.063, p < 0.05)"

*ge Random = Treat == 4
xi: logit strict i.Pair*Random Montpellier sex age, vce(robust)
lincom _IPaiXRando_3 - _IPaiXRando_2
xi: dprobit strict i.Pair*Random Montpel sex age, cl(PID)
lincom _IPaiXRando_3 - _IPaiXRando_2

* "we re-ran the analysis for EH1-EH3 on subsamples of the data consisting of each bet pair individually."

forvalues p = 1/3 {
	preserve
	keep if Pair == `p'
	
* EH1 T1 vs T2
	logit strict Treat crtS  Sums sex age Montpellier if  Treat == 1 | Treat == 2,  vce(robust)
	outreg2 using Table5_`p', replace
* EH1 T1 vs T4
	logit strict Treat crtS  Sums sex age Montpellier  if  Treat == 1 | Treat == 4,  vce(robust)
	outreg2 using Table5_`p', append
* EH1 effect of variance
	sum PairSD
	logit strict crtS PairSD  Sums sex age Montpellier  ,  vce(robust)
	outreg2 using Table5_`p', append

* EH2 T1 v T3
	logit strict Treat crtS  Sums sex age Montpellier if Treat == 1 | Treat == 3,  vce(robust)
	outreg2 using Table5_`p', append

* EH3: Table 7
   char PHist[omit]0
   char SHist[omit]0
   
   xi: reg evalP i.PHist  crtS Sums sex age /*i.Pair*/ Montpel, rob 
   outreg2 using Table7_`p', replace
   test _IPHistory_1 == _IPHistory_2
   xi: reg evalS i.SHist crtS  Sums sex age /*i.Pair*/ Montpel, rob
   outreg2 using Table7_`p', append
   xi: logit strict i.SHist crtS Sums sex age /*i.Pair*/ Montpel, vce(robust)
   outreg2 using Table7_`p', append
   xi: logit strict  i.PHist crtS Sums sex age /*i.Pair*/ Montpel, vce(robust) 
   outreg2 using Table7_`p', append 
   xi: logit scounter i.SHist crtS Sums sex age /*i.Pair*/ Montpel, vce(robust)
   outreg2 using Table7_`p', append
   xi: logit scounter  i.PHist crtS Sums sex age /*i.Pair*/ Montpel, vce(robust) 
   outreg2 using Table7_`p', append 
   xi: logit strict i.PHist i.SHist crtS Sums sex age /*i.Pair*/  Montpel, vce(robust)
   outreg2 using Table7, append
   restore
}
