# Supplementary material for: Easier comparison of bets in evaluation does not reduce classical preference reversals: Evidence against a context-dependent explanation
Source: PLoS One. 2024 Jan 3;19(1):e0292011. doi: 10.1371/journal.pone.0292011 (PMC10763930; doi:10.1371/journal.pone.0292011)
Supplement: S4 File — (XLSX) [file pone.0292011.s006.xlsx]

## Sheet: Table 6 -- Treatment comparison
Column1	Column2	Column3	Column4	Column5	Column6	Column7	Column8	Column9
	(1)	(2)	(3)	(4)	(5)	(6)	(7)	(8)
VARIABLES	T1vT2	/	VarPair	/	T1vT4	/	T1vT3	/
T2	0.468
	(0.499)
VarPair			-0.0707
			(0.0722)
T4					-0.0590
					(0.242)
T3							0.783**
							(0.392)
crtScore	-0.170		0.0702		-0.296		-0.0197
	(0.365)		(0.780)		(0.457)		(0.277)
Sums	0.0138		0.0775		0.00783		-0.0630
	(0.0528)		(0.0917)		(0.0577)		(0.0413)
sex	-0.348		-0.0519		-0.141		-0.411
	(0.542)		(1.117)		(0.628)		(0.434)
age	-0.0536		-0.291		-0.109		-0.0637
	(0.0560)		(0.224)		(0.104)		(0.0407)
Montpellier	-0.658				-1.748*		-0.674
	(0.575)				(0.861)		(0.430)
Pair 2	-0.648		0.997		-0.0917		-0.361
	(0.387)		(0.784)		(0.460)		(0.330)
Pair 3	-0.953*		0.611		-0.186		-0.473
	(0.406)		(0.813)		(0.436)		(0.337)
lnsig2u		1.798**		1.329		1.569**		1.136**
		(0.336)		(0.807)		(0.401)		(0.328)
Constant	-1.140		2.610		0.532		0.135
	(1.572)		(4.828)		(2.444)		(1.083)
Observations	582	582	105	105	408	408	591	591
Number of PID	194	194	35	35	136	136	197	197
Robust standard errors in parentheses
** p<0.01, * p<0.05

## Sheet: Table 8 -- Order effects
Column1	Column2	Column3	Column4	Column5	Column6	Column7	Column8	Column9	Column10	Column11	Column12	Column13
	(1)	(2)	(3)	(4)	(5)	(6)	(7)	(8)	(9)	(10)	(11)	(12)
VARIABLES	Eval P-bet	Eval $-bet	Strict reversal	/	Strict reversal	/	Strict counter	/	Weak counter	/	Strict reversal	/
_IPHistory_1	-0.310				0.0518				0.464		-0.220
	(1.113)				(0.386)				(0.402)		(0.411)
_IPHistory_2	-0.472				0.236				-0.177		-0.0608
	(0.936)				(0.354)				(0.414)		(0.390)
_IPHistory_3	0.253				-0.150				-0.527		-0.465
	(1.126)				(0.308)				(0.384)		(0.418)
crtScore	-4.029**	-3.328**	0.0576		0.0595		-0.251		-0.268		0.0545
	(1.419)	(1.018)	(0.230)		(0.229)		(0.278)		(0.282)		(0.230)
Sums	0.0591	-0.362**	-0.0263		-0.0261		-0.0596		-0.0613		-0.0259
	(0.226)	(0.162)	(0.0373)		(0.0372)		(0.0368)		(0.0378)		(0.0373)
sex	7.610**	3.706	-0.323		-0.331		0.312		0.356		-0.318
	(2.498)	(1.985)	(0.368)		(0.366)		(0.360)		(0.373)		(0.367)
age	0.450	0.345	-0.0496		-0.0501		0.0326		0.0328		-0.0496
	(0.255)	(0.204)	(0.0360)		(0.0357)		(0.0190)		(0.0185)		(0.0361)
_IPair_2	-1.994*	0.285	-0.397		-0.399		0.0418		0.0542		-0.395
	(0.799)	(0.654)	(0.275)		(0.272)		(0.325)		(0.324)		(0.275)
_IPair_3	-0.828	2.038*	-0.677*		-0.698*		-0.546		-0.606		-0.676*
	(0.948)	(0.929)	(0.297)		(0.299)		(0.383)		(0.388)		(0.298)
Montpellier	-3.132	1.549	-0.263		-0.244		0.116		0.0597		-0.274
	(2.063)	(1.589)	(0.377)		(0.380)		(0.401)		(0.407)		(0.378)
_ISHistory_1		-2.109	-0.365				0.225				-0.709
		(1.148)	(0.409)				(0.391)				(0.387)
_ISHistory_2		-1.859	-0.166				-0.760				-0.0313
		(1.062)	(0.369)				(0.531)				(0.400)
_ISHistory_3		0.671	0.295				-0.376
		(0.890)	(0.307)				(0.367)
lnsig2u				1.360**		1.352**		0.480		0.568		1.355**
				(0.273)		(0.272)		(0.562)		(0.533)		(0.273)
Constant	3.926	7.160	-0.557		-0.522		-3.173**		-3.269**		-0.221
	(5.771)	(4.555)	(1.042)		(1.016)		(0.703)		(0.745)		(1.044)
Observations	870	870	870	870	870	870	870	870	870	870	870	870
Number of PID	290	290	290	290	290	290	290	290	290	290	290	290
Robust standard errors in parentheses
** p<0.01, * p<0.05

## Sheet: Time effects
Column1	Column2				MARGINAL EFFECTS
	(1)		variable	dy/dx	Std. Err.	z	P>z	[ 95% C.I. ]	X
VARIABLES	strict		Pair2*	-0.0387865	0.029	-1.34	0.181	-.095627 .018054	0.333333
			Pair3*	-0.0627924	0.02856	-2.2	0.028	-0.125584	0.333333
Pair 2	-0.160		T4*	-0.0486289	0.05706	-0.85	0.394	-.160463 .063206	0.107692
	(0.123)		T4xPair2*	0.16743	0.1279	1.31	0.191	-.083245 .418105	0.035897
Pair 3	-0.263*		T4*Pair3*	0.14095	0.12603	1.12	0.263	-.106065 .387965	0.035897
	(0.125)		Male*	-0.0271415	0.02476	-1.1	0.273	-.075666 .021383	0.449231
T4	-0.212		age	-0.004786	0.00258	-1.85	0.064	-.009843 .000271	23.3846
	(0.272)		France*	-0.0186169	0.028	-0.66	0.506	-.073495 .036261	0.541538
Pair 2 x T4	0.545		crt	-0.001459	0.01597	-0.09	0.927	-.03276 .029842	0.676923
	(0.358)		Sums	-0.0003915	0.00239	-0.16	0.87	-.005071 .004288	11.2985
Pair 3 x T4	0.470		(*) dy/dx is for discrete change of dummy variable from 0 to 1
	(0.365)
sex	-0.109
	(0.100)
age	-0.0192
	(0.0104)
Montpellier	-0.0744
	(0.111)
CRT	-0.00585
	(0.0640)
Sums	-0.00157
	(0.00957)
Constant	-0.282
	(0.278)
Observations	975
Robust standard errors in parentheses
** p<0.01, * p<0.05

## Sheet: Table 9 -- CRT and sums
Column1	Column2	Column3	Column4	Column5	Column6
	(1)	(2)	(3)	(4)	(5)
VARIABLES	strict	/	weak	/	Number of strict
CRT	-0.00767		-0.0338		-0.0106
	(0.216)		(0.151)		(0.0345)
Sums	-0.0121		0.00197		-0.000536
	(0.0331)		(0.0240)		(0.00523)
sex	-0.311		-0.196		-0.0790
	(0.339)		(0.247)		(0.0550)
age	-0.0525		-0.0252		-0.0117**
	(0.0346)		(0.0205)		(0.00361)
Montpellier	-0.234		0.629*		-0.0886
	(0.366)		(0.264)		(0.0569)
Pair 2	-0.247		-0		0
	(0.254)		(0.199)		(0.0653)
Pair 3	-0.554*		-0.280		0
	(0.274)		(0.213)		(0.0653)
T2	0.388		0.201
	(0.439)		(0.298)
T3	0.731		0.297
	(0.405)		(0.292)
T4	0.740		0.363
	(0.616)		(0.481)
lnsig2u		1.314**		0.632*
		(0.259)		(0.251)
Constant	-1.039		-0.936		0.884**
	(1.015)		(0.602)		(0.129)
Observations	975	975	975	975	975
R-squared					0.018
Number of PID	325	325	325	325
Robust standard errors in parentheses
** p<0.01, * p<0.05

## Sheet: Treatments -- Pair 1
Column1	Column2	Column3
	(1)	(2)
VARIABLES	strict	strict
T2	0.335
	(0.370)
crtScore	-0.0754	-0.118
	(0.263)	(0.278)
Sums	0.0167	-0.0138
	(0.0386)	(0.0343)
sex	0.0338	-0.163
	(0.403)	(0.424)
age	-0.0446	-0.102*
	(0.0456)	(0.0444)
Montpellier	-0.576	-0.0920
	(0.418)	(0.384)
T3		0.308
		(0.364)
Constant	-0.411	1.067
	(1.175)	(1.066)
Observations	194	197
Robust standard errors in parentheses
** p<0.01, * p<0.05

## Sheet: Treatments -- Pair 2
Column1	Column2	Column3
	(1)	(2)
VARIABLES	strict	strict
T2	0.324
	(0.415)
crtScore	-0.405	-0.0254
	(0.339)	(0.255)
Sums	0.0461	0.00600
	(0.0454)	(0.0340)
sex	-0.754	-0.151
	(0.495)	(0.409)
age	-0.0183	-0.0722
	(0.0446)	(0.0864)
Montpellier	-0.131	-0.578
	(0.467)	(0.450)
T3		0.602
		(0.385)
Constant	-1.501	-0.0576
	(1.128)	(1.876)
Observations	194	197
Robust standard errors in parentheses
*** p<0.01, ** p<0.05, * p<0.1

## Sheet: Treatments -- Pair 3
Column1	Column2	Column3
	(1)	(2)
VARIABLES	strict	strict
T2	-0.153
	(0.441)
crtScore	0.0420	0.0675
	(0.302)	(0.294)
Sums	-0.0219	-0.132**
	(0.0475)	(0.0464)
sex	-0.0729	-0.529
	(0.451)	(0.477)
age	-0.0215	-0.0257
	(0.0427)	(0.0438)
Montpellier	-0.304	-0.671
	(0.491)	(0.461)
T3		0.455
		(0.440)
Constant	-1.015	0.428
	(1.288)	(1.115)
Observations	194	197
Robust standard errors in parentheses
** p<0.01, * p<0.05

## Sheet: Orders -- Pair 1
Column1	Column2	Column3	Column4	Column5	Column6	Column7
	(1)	(2)	(3)	(4)	(5)	(6)
VARIABLES	evalP	evalS	strict	strict	scounterreversal	scounterreversal
_IPHistory_1	-5.772			0.429		-0.857
	(3.059)			(0.437)		(0.805)
_IPHistory_2	-1.468			0.554		0.263
	(3.600)			(0.421)		(0.582)
_IPHistory_3	1.482			-0.0124		-0.338
	(3.199)			(0.391)		(0.576)
CRT	-4.087*	-3.179**	0.0248	0.0216	-0.584	-0.570
	(1.710)	(1.037)	(0.209)	(0.209)	(0.356)	(0.348)
Sums	0.0798	-0.210	-1.69e-05	0.000647	0.0266	0.0234
	(0.294)	(0.164)	(0.0320)	(0.0310)	(0.0555)	(0.0569)
sex	8.295**	4.382*	-0.123	-0.145	0.512	0.507
	(2.901)	(2.035)	(0.320)	(0.317)	(0.466)	(0.467)
age	0.358	0.414	-0.0702	-0.0611	0.0222	0.0246
	(0.249)	(0.222)	(0.0438)	(0.0384)	(0.0278)	(0.0285)
Montpellier	-3.147	0.504	-0.0435	-0.0472	0.0133	0.0140
	(2.560)	(1.531)	(0.329)	(0.326)	(0.508)	(0.501)
_ISHistory_1		-0.874	-1.077		0.786
		(1.982)	(0.638)		(0.654)
_ISHistory_2		0.779	0.343		-0.132
		(2.612)	(0.447)		(0.834)
_ISHistory_3		1.095	0.524		0.470
		(1.972)	(0.344)		(0.537)
Constant	6.395	3.327	0.135	-0.108	-3.547**	-3.111**
	(5.796)	(4.956)	(1.120)	(0.975)	(0.914)	(1.168)
Observations	290	290	290	290	290	290
R-squared	0.067	0.104
Robust standard errors in parentheses
** p<0.01, * p<0.05

## Sheet: Orders -- Pair 2
Column1	Column2	Column3	Column4	Column5	Column6	Column7
	(1)	(2)	(3)	(4)	(5)	(6)
VARIABLES	evalP	evalS	strict	strict	scounterreversal	scounterreversal
_IPHistory_1	-1.637			-0.832		0.602
	(3.239)			(0.558)		(0.551)
_IPHistory_2	-4.534			0.318		-1.396
	(3.608)			(0.499)		(1.081)
_IPHistory_3	-5.779*			-0.553		-0.589
	(2.470)			(0.386)		(0.554)
CRT	-3.403*	-3.543**	-0.150	-0.128	0.00217	-0.0204
	(1.334)	(1.051)	(0.219)	(0.220)	(0.368)	(0.371)
Sums	-0.105	-0.208	0.0335	0.0344	-0.125*	-0.133*
	(0.199)	(0.160)	(0.0336)	(0.0331)	(0.0534)	(0.0535)
sex	7.491**	3.989*	-0.195	-0.230	0.579	0.672
	(2.467)	(2.008)	(0.343)	(0.339)	(0.463)	(0.477)
age	0.486	0.279	-0.0379	-0.0385	0.0215	0.0205
	(0.256)	(0.210)	(0.0409)	(0.0418)	(0.0236)	(0.0207)
Montpellier	-1.735	1.943	-0.285	-0.266	-0.152	-0.122
	(2.010)	(1.693)	(0.370)	(0.380)	(0.518)	(0.516)
_ISHistory_1		3.410	0.368		-0.0234
		(3.187)	(0.530)		(0.530)
_ISHistory_2		0.523	0.239		-1.398
		(1.689)	(0.506)		(0.829)
_ISHistory_3		2.909	1.027*		-0.979
		(2.169)	(0.424)		(0.614)
Constant	4.644	5.053	-1.279	-0.558	-1.488	-1.717*
	(5.805)	(4.800)	(1.135)	(1.020)	(0.944)	(0.871)
Observations	290	290	290	290	290	290
R-squared	0.106	0.096
Robust standard errors in parentheses
** p<0.01, * p<0.05

## Sheet: Orders -- Pair 3
Column1	Column2	Column3	Column4	Column5	Column6	Column7
	(1)	(2)	(3)	(4)	(5)	(6)
VARIABLES	evalP	evalS	strict	strict	scounterreversal	scounterreversal
_IPHistory_1	3.598			0.418		1.075
	(3.251)			(0.477)		(0.658)
_IPHistory_2	3.683			-0.877		-0.0819
	(3.403)			(0.680)		(0.908)
_IPHistory_3	1.803			0.171		-0.719
	(3.044)			(0.450)		(0.865)
CRT	-4.536**	-3.282*	0.0262	0.0225	-0.295	-0.349
	(1.713)	(1.336)	(0.221)	(0.217)	(0.601)	(0.629)
Sums	0.206	-0.628**	-0.0669	-0.0645	-0.0276	-0.0322
	(0.260)	(0.221)	(0.0408)	(0.0397)	(0.0587)	(0.0588)
sex	7.384**	2.651	-0.241	-0.291	-0.546	-0.512
	(2.823)	(2.548)	(0.374)	(0.370)	(0.535)	(0.576)
age	0.515*	0.330	-0.00980	-0.0112	0.0264	0.0281
	(0.282)	(0.208)	(0.0286)	(0.0289)	(0.0286)	(0.0294)
Montpellier	-4.254	2.263	-0.202	-0.225	0.795	0.775
	(2.309)	(2.230)	(0.386)	(0.386)	(0.733)	(0.743)
_ISHistory_1		-2.452	-0.205		-0.214
		(2.894)	(0.512)		(0.858)
_ISHistory_2		-0.708	-0.697		-0.302
		(3.480)	(0.540)		(0.827)
_ISHistory_3		1.720	-0.994*		-0.467
		(2.809)	(0.455)		(0.684)
Constant	-0.861	11.99*	-0.312	-0.724	-3.324**	-3.653**
	(6.749)	(5.778)	(0.884)	(0.943)	(1.073)	(0.963)
Observations	290	290	290	290	290	290
R-squared	0.074	0.102
Robust standard errors in parentheses
** p<0.01, * p<0.05
